# Supplementary material for: Landscape of CDKN1B Mutations in Luminal Breast Cancer and Other Hormone-Driven Human Tumors
Source: Front Endocrinol (Lausanne). 2018 Jul 17;9:393. doi: 10.3389/fendo.2018.00393 (PMC6056726; doi:10.3389/fendo.2018.00393)
Supplement: Supplementary file 1 [file Table_1.XLSX]

## Sheet: Foglio1
Neoplasia	Histology Subtype	Frameshift mutation		Missense mutation		Nonsense mutation		Intronic mutation
		AA Mutation	CDS Mutation	AA Mutation	CDS Mutation	AA Mutation	CDS Mutation	AA Mutation	CDS Mutation
Glioma	Astocytoma (Glioblastoma multiforme)			p.Q107R	c.320A>G
		p.N124fs*20	c.368_371delCTAA
	Astocytoma			p.*199S	c.596A>C
	NS							p.?	c.476-2A>C
Breast cancer	Luminal NS carcinoma	p.K134fs*11	c.401delA	p.T198A	c.592A>G	p.E171*	c.511G>T
		p.K73fs*52	c.212_213insG			p.E71*	c.211G>T	p.?	c.476-1G>C
		p.P137fs*8	c.410delC			p.Q163*	c.487C>T
	NS	p.R43fs*81	c.127_128delCG	p.C99W	c.297C>G	p.S27*	c.80C>A
		p.C29fs*12	c.80_83delCGGC	p.T157T	c.471C>T	p.E105*	c.313G>T
		p.E126fs*1	c.373_374insC
		p.S56fs*16	c.162_163insGC
		p.T135fs*10	c.402delG
		p.Q65fs*6	c.189delT
		p.K96fs*29	c.279_280insC
		p.V79fs*41	c.233_234insGG
	Ductal & lobular carcinoma	p. S125L?	insertion of <=200bp	p.P26L	c.77C>T	p.Q147*	c.439C>T
		p. R93R?	insertion of <=200bp	p.Q163E	c.487C>G	p.Q107*	c.319C>T
		p. R36	insertion of <=200bp	p.E146E	c.438G>A	p. S20*	c. 59C>A
		p. E78G?	insertion of <=200bp
		p. E54E?	insertion of <=200bp
		p. E47E?	insertion of <=200bp
		p. D56?	deletion of <=200bp
		p. D63?	deletion of <=200bp
	Subtype defined by an amplification of the HER2 gene			p. Q69E	c. 205C>G
	Triple Negative/lobular/other	p. SA27?	deletion of <=200bp
		p. SA20?	deletion of <=200bp
	ER+ve, HER2-ve			p. Q69E	c. 205C>G
				p. P19L	c. 56C>T	p. Q147*	c. 439C>T
Lung adenocarcinoma	Adenocarcinoma	p.V36fs*6	c.105delG	p.M52I	c.156G>T
		p.E80fs*39	c.237delG
Upper aerodigestive tract carcinoma	Squamous cell carcinoma			p.D136G	c.407A>G
	Gingivobuccal			p.D37N	c.109G>A
				p.D30N	88G>A
Oesophagus adenocarcinoma	Adenocarcinoma	p.K73fs*52	c.212_213insG	p.R169K	c.506G>A	p.W60*	c.179G>A
Liver carcinoma	NS
				p.E105E	c.315G>A
				p.P102P	c.306G>T
		p.Q104fs*19	c.286_287ins11
		p.K96fs*29	c.279_280insC
	Hepatocellular carcinoma	p.P94P?	insertion of <=200bp	p.F181L	c. C>A	p.W76*	c.227G>A	p.?	c.475+1G>A
		p.K96KGAC?	insertion of <=200bp
Biliary tract carcinoma	NS					p.E54*	c.160G>T
	Multiple histological subtypes					p.E47*	139G>T
	Adenocarcinoma							p.?	c.476-7C>T
Stomach adenocarcinoma	Intestinal adenocarcinoma	p.D51fs*20	c.152delA
	Diffuse adenocarcinoma			p.T42S	c.124A>T
Large intestine adenocarcinoma	Adenocarcinoma	p.F62delF	c.184_186delTTC	p.G72D	c.215G>A	p.E171*	c.511G>T
		p.G97fs*22	c.280delC	p.S56S	c.168C>T	p.E172*	c.514G>T
		p.C99fs*22	c.287_297del11	p.P114P	c.342G>A	p.Y74*	c.222C>G
		p.C99fs*22	c.287_297del11			p. E77*	229G>T
		p.P137fs*8	c.409delC
		p.K73fs*52	c.212_213insG
		p. E64G?
		p. E71G?
		p.Q57fs*67	c.169_183>13
		p.D44fs*27	c.128delG
		p. P94
		p.Q141fs*>59	c.419_420insC
		p.R93fs*32	c.270_271insC
Pancreas carcinoma	Ductal adenocarcinoma			p.T162I	c.485C>T
				p. T68I	c. 203C>T
Small Bowel NETs (SBNETs) and Pancreatic NET (PNETs)		p.R43fs	c.127delCinsTAA	p.N173S	c.518A>G
		p.P94fs	c.279_280insT	p.T42I	125C>T
		p.S112fs	c.334delA
			c.?56_1590?del
			c.?56_1590?dup
Kidney carcinoma	Clear cell renal cell carcinoma	p.A121fs*24	c.358delG
								p.?	c.476-2A>C
Bladder cancer	Invasive urothelial cancer			p.S67C	200C>G	p.E171*	511G>T
						Q163*	487C>T
		p.K81IL?	insertion of <=200bp	p.S7C	20C>G	E77*	229G>T
				S161C	428C>G	p.Q69*	205C>T
	Urothelial carcionoma			p.V90M	268G>A
				p.S2L	5C>T
				p.V184M	550G>A
	Transitional cell carcinoma	p.S112fs*5	c.335_357del23
Prostate cancer	adenocarcinoma	p.N124T?	insertion of <=200bp			p.Q57*	c.169C>T
		p.D56V?	insertion of <=200bp			W53*	159G>A
		p.D63V?	insertion of <=200bp			p.Q104*	310C>T
		p.S10?	insertion of <=200bp
		p.S3?	deletion of <=200bp			Q50*	148 C>T
		p.Y74I?	insertion of <=200bp			p.E33*	97G>T
		p.P102fs*17	c.304delC			p.E40*	118G>T
						p.W60*	180G>A
	carcinoma	p.K153fs*>46	c.455delG	p.E46G	c.137A>G
		p.C99fs*22	c.287_297del11	p.G72G	c.216C>T
		p.K96fs*29	c.279_280insC
		p.R169fs*>30	c.505delA
Endometrial cancer	Uterine corpus endometrial carcinoma	p.D37T?	insertion of <=200bp	p.P191H	572C>A	p.E78*	232G>T
		p.D30T?	insertion of <=200bp	p.G150E	449G>A	p.E172*	514G>T
		p.H38fs*5	c.109_110insAC	p.D44N	130G>A	p.E15*	43G>T
				p.D56E	168T>G	p.E22*	63G>T
				p.D63E	189T>G
				p.D37N	109G>A
				p.P97H	290C>A
Ovarian carcinoma	serous carcinoma			p.E78K	c.232G>A
Haematopoietic and Lymphoid neoplasm	Myelodysplastic syndrome	p.K96fs*29	c.285_286insC	p.E40K	c.118G>A
				p.P69L	c.206C>T
				p.R90K	c.269G>A
				p.G182D	c.545G>A
				p.D17E	c.51C>A
				p.T42A	c.124A>G
	Acute lymphoblastic T cell leukaemia	p.W60fs*65	c.180G>CG
		p.Q104fs*21	c.310_311insT
	Chronic Myelomonocitic Leukaemia			p.R169K	c.506G>A
	NS
				p.P102T	c.304C>A
								p.?	c.476-5C>T
	Germinal center B-cell derived lymphomas			p.P102T	304C>A
				p.N8K	24C>A
				p.N1K	3C>A
Skin cancer	cutaneous melanoma			P28L	83C>T
	melanoma	p.P91P?	insertion of <=200bp			p.Q57*	169C>T
						p.Q50*	148 C>T
	squamous cell carcinoma			p.E71K	c.211G>A	p.Q107*	c.319C>T
				p.L32F	c.94C>T
	Basal cell carcinoma			p.S161F	c.482C>T
	malignant melanoma			p.P69P	c.207C>T
				p.P35L	c.104C>T
